# Supplementary material for: Induction of Sphk1 activity in obese adipose tissue macrophages promotes survival
Source: PLoS One. 2017 Jul 28;12(7):e0182075. doi: 10.1371/journal.pone.0182075 (PMC5533446; doi:10.1371/journal.pone.0182075)
Supplement: S1 Table — (XLS) [file pone.0182075.s001.xls]

## Sheet: Sheet1
Target	Primer Sequence
Sptlc1 forward	atggtggttttgtccaggag
Sptlc1 reverse	tatttttcggaggcatctgg
Sptlc2 forward	cagcctggtctgcatagtga
Sptlc2 reverse	tggaatgtgaggaaggaagg
Sptlc3 forward	ggcttgcagggaaatatg
Sptlc3 reverse	ggatgactgaagtgtggtta
Cers2 forward	gctatgacagctggtgtgga
Cers2 reverse	cgccgaaatatcaggtccta
Cers3 forward	atctcgagcccttcttctcc
Cers3 reverse	cctcacatcctggacgttct
Cers4 forward	agagggccactgatgagaga
Cers4 reverse	caatcttcctgcctcagcat
Cers5 forward	tctagcaatggtgccaactg
Cers5 reverse	agtgccttgcagtccctcta
Cers6 forward	gcaggccatagctctcagaa
Cers6 reverse	ggaaggaggagacatcacca
SMS1 forward	gccaacgtggagaacaaaat
SMS1 reverse	gcatgtgcacacacacaaaa
SMS2 forward	catggccaacgaaaagaact
SMS2 reverse	ggaattgagccttgcacatt
acid SMase forward	cagttctttggccacactca
acid SMase reverse	cggtagccagggttaaggtt
neutral SMase forward	tgaccctcacagtgacaagc
neutral SMase reverse	ttagcacgctgatcaaatcg
acid ceramidase forward	gcgccctgtgtgattaatgt
acid ceramidase reverse	accaccagcaaaggtgaatg
SPL1 forward	cttccccttctcagggattc
SPL1 reverse	aacacctggggtcagaacag
GBA1 forward	cgtaactggatggacggact
GBA1 reverse	ggggatgtcgacaataatgg
UCGC forward	tccatctgatgcttgctgtt
UCGC reverse	aatgggctggctcagtaaga
CERT forward	tgacgttccatgttggagaa
CERT reverse	gaggaggcctagcaggagat
FAPP2 forward	gtcccacagtgtttgctcct
FAPP2 reverse	ctccacctcatgcagcacta
GLTP forward	tggagcaataagcaccttcc
GLTP reverse	cctgagctgagttcctcctg
GM3S forward	tctgctcaggtgttgaggtg
GM3S reverse	agctgccagaggtgatgagt
GM2S forward	attatccaccaccacctcca
GM2S reverse	aagggtgtcaccaggacaag
GBA2 forward	tgtccaggagaggtttgctt
GBA2 reverse	gagactgaggatgggagctg
LacCerS forward	tgacagcaatctctccgtgt
LacCerS reverse	ttctgctgtcattcggtcaa
Cers3 forward	ttcctatgctggatggaagc
Cers3 reverse	agggctcgagatagtgcaaa
FAPP2 forward	gtcccacagtgtttgctcct
FAPP2 reverse	ctccacctcatgcagcacta
GB3S forward	ccatctggaggagaccatgt
GB3S reverse	cacccacagtgtgccagtag
Galc forward	cacccttataaccgccttga
Galc reverse	cactgcaaaaggcacaagaa
GLB1 forward	acggtcttcccactgaacac
GLB1 reverse	agttgcccacgtaaaaggtg
Ppap2a forward	catgctgtttgtcgcacttt
Ppap2a reverse	actggagcatgggtcgtaag
CERK forward	aattgcactgtcctccaagg
CERK reverse	agggcgtgggtatcatgtag
DES1 forward	gtggggaatggaaggcttat
DES1 reverse	ttggacccttgtccaaagac
Sphk1 forward	gatgcatgaggtggtgaatg
Sphk1 reverse	gctacacaggggtttctgga
Sphk2 forward	attggtctttgctgggacag
Sphk2 reverse	ttctctacctttccgccaga
Aldh3a2 forward	cgagctgtggagcacactta
Aldh3a2 reverse	ccctgcttagccacactagg
P0 Forward	ggacccgagaagacctcctt
P0 Reverse	gcacatcactcagaatttcaatgg
CHOP Forward	ggaagtgtacccagcaccat
CHOP Reverse	ctaccctcagtcccctcctc
CD11c Forward	ctggatagcctttcttctgctg
CD11c Reverse	gcacactgtgtccgaactc
FIZZ1 Forward	tcccagtgaatactgatgaga
FIZZ1 Reverse	ccactctggatctcccaaga
Mgl1 Forward	tgagaaaggctttaagaactggg
Mgl1 Reverse	gaccacctgtagtgatgtggg
Gpnmb Forward	caggaatgatttgggactgacc
Gpnmb Reverse	ccgggaacctgagatgctg
